# Supplementary material for: Emoji for Food and Beverage Research: Pleasure, Arousal and Dominance Meanings and Appropriateness for Use
Source: Foods. 2021 Nov 22;10(11):2880. doi: 10.3390/foods10112880 (PMC8619849; doi:10.3390/foods10112880)
Supplement: Supplementary file 1 [file foods-10-02880-s001.zip]

Archive with 1 entries (1 files):
- foods-1460092-supplementary.pdf
